# Supplementary material for: A point mutation resulting in a 13 bp deletion in the coding sequence of Cldf leads to a GA-deficient dwarf phenotype in watermelon
Source: Hortic Res. 2019 Dec 1;6:132. doi: 10.1038/s41438-019-0213-8 (PMC6885051; doi:10.1038/s41438-019-0213-8)
Supplement: Supplementary file 1 — Table S1 [file 41438_2019_213_MOESM1_ESM.xlsx]

## Sheet: Sheet1
	Table S1: Primers used in this study
	Marker name	Physical location	Primer sequence (5->3)	PCR product (bp)	Endonuclease	Annealing temp (◦C)	Marker type	Note
	W12181814	Chr7:20849176	F:CACTCGAGAAAAATGAGAGTGTTTC R:CCCATTCGCTACCTGGGTG	807	HinfI	58	CAPS	Gene mapping
	W12181817	Chr09:11644131	F:GGTTGTAGGTGGAGGTTGTGTG R:GCCCAACCAATTTCCTTCATG	710	HindIII	58	CAPS	Gene mapping
	W12181818	Chr09:23280014	F:GTGTGCTGTCCAGAAAAGTTGG R:CCCACTATTTAGGCTCACTAGGTG	780	HpaII	58	CAPS	Gene mapping
	W0102191	Chr09:1777568	F:CCGACCCATTACTGTTGCCA R:GGCCTCAAAACAACTATGAGACCTG	797	HindIII	58	CAPS	Gene mapping
	W0114197	Chr09:7749358	F:GTTTGAAATGGGTGTGGGCC R:AAGCCATGTGTTGCTCAAATT	698	HindIII	58	CAPS	Gene mapping
	W1222182	Chr09:1778537	F:ACGACGTGGGAGAGATGCGTG R:AGTCCATGTTTGGAGGTGCACAGT	780	HinfI	58	CAPS	Gene mapping
	W1222186	Chr09:2014202	F:CAGGGTGAAGGCAAAAATTTG R:TGCATGTGGTACGCCCACGA	339	DraI	58	CAPS	Gene mapping
	W0114196	Chr09:4028963	F:ACCGAAATTTGGGCTATTTGCA R:TGGACAGTGGAACTTCTACATGG	773	EcoRI	58	CAPS	Gene mapping
	W1222183	Chr09:1842525	F:TGGTTTTGCTGGCTAAGCATTCCT R:AGGGTTGACAGAGGCACCATCA	623	HinfI	58	CAPS	Gene mapping
	W1222184	Chr09:1850884	F:AGTGCCCCATGCTTTTGAAATTGGT R:AGGTGGTGTTTGGCTTTAGATTGGA	714	Hin6I	58	CAPS	Gene mapping
	W1222185	Chr09:1875409	F:ACCGCGACCACTTCTGAGGC R:AGGGTTTCAACTCCAAATCCCCC	608	EcoRI	58	CAPS	Gene mapping
	W0308192	Chr09:1949247	F:AGCTCACATAGGTTTGTATGGGCGAA R:CCGCCAATTGGTTAGTGTGCTTCTGT	288		59	SCAR	Gene mapping
	Cla015407	Chr9:1856847..1858103	F:GCCTCGTTCGTATCTCCTCCTT R:AAGCCACATCAGCCTTCCACAT	179		60		Cldf;qRT-PCR
	Cla006048	Chr7:2651315..2656302	F:AGGACGCCAATGCCGACCAA R:AACTCTGCCGCTTCCTTGTGC	277		60		CPS;qRT-PCR
	Cla021351	Chr5:2412254..2418925	F:CTTCGCCGCTTAACCTCTGCTC R:CCTCCATTGCCGATTCGCTCTC	202		60		KAO;qRT-PCR
	Cla006992	Chr6:655415..658798	F:GCCAAGGCAGAGCAAGAAGAGA R:GGTTTCGGGATCGTGGTGAACA	243		60		KAO;qRT-PCR
	Cla016164	Chr9:12717450..12725093	F:CGGAAGCAAGGCTCTCAACACC R:GCCGCCGTATTAGCTCCGATGA	240		60		KAO;qRT-PCR
	Cla014721	Chr9:5244470..5246107	F:CCGCCGCATCGTAAGTGTATGT R:TGTTGCCACCAGAACTGTCTCC	194		60		GID1;qRT-PCR
	Cla011311	Chr3:27494920..27495918	F:TTATCGACCAGCCAACGGAGGG R:CTCACCAATCGGCGGCATAGTG	171		60		GID1;qRT-PCR
	Cla002362	Chr1:4247712..4249952	F:TGTCGGCGAGGCATGTGAGA R:CCGAGCTTGGTGCGAAGGTAAT	285		60		GA20ox;qRT-PCR
	Cla006227	Chr5:7821587..7822932	F:TTCGGGTGTTCGGAGGAGTCAA R:CCAGCCTGGTTGCCTCTTCAAT	157		60		GA20ox;qRT-PCR
	Cla008413	Chr1: 9551599..9554494	F:GTGCGAGTGGCGTGTAGGAAAC R:GAAGCCGTGTCCGAACAAGGAT	294		60		GA20ox;qRT-PCR
	Cla013892	Chr8:15395064..15398403	F:ATCCAACAGCCTTGACTATCCTCCA R:ATGCCAATGACCTCCTCTCCTTGT	207		60		GA20ox;qRT-PCR
	Cla006941	Chr6 :203655..204607	F:ACCTCAGCTTCACATGCCTCCT R:CCACAATGCTCGCCTACCTTCC	240		60		GA20ox;qRT-PCR
	Cla010726	Chr7:29179279..29181949	F:GAGAGCCGTCACCGATGAACTG R:GAGGCAGAGGCGGAGAAGTTTG	150		60		GA20ox-lile;qRT-PCR
	Cla003932	Chr1:6496817..6498577	F:GGAGCAGGAAGCGAACCACAAC R:ACAACCGAGTCCGCCACTGA	224		60		DELLA;qRT-PCR
	Cla019759	Chr3:9824203..9826011	F:CGGCGGATTCGTTACAGCAAGT R:CGATCTTCGGCTTCGTCGTCTT	249		60		DELLA;qRT-PCR
	Cla013228	Chr5:13204110..13205825	F:CGCCTTCACCGACGATTCTGAG R:ACTGCTCCGACGACGACGAA	162		60		DELLA;qRT-PCR
	Cla012302	Chr6:18747371..18749081	F:CCGTGGATGCTTCAGGTGAGTC R:CTGGTTGTGGTCCGCTTCTTGT	177		60		DELLA;qRT-PCR
	Cla011849	Chr11:2296856..2299856	F:GCACCACCAAGCAACACCTTCC R:AGTTGAGGCTAGGAGGCGTGAG	120		60		DELLA;qRT-PCR
