# Supplementary material for: A point mutation resulting in a 13 bp deletion in the coding sequence of Cldf leads to a GA-deficient dwarf phenotype in watermelon
Source: Hortic Res. 2019 Dec 1;6:132. doi: 10.1038/s41438-019-0213-8 (PMC6885051; doi:10.1038/s41438-019-0213-8)
Supplement: Supplementary file 2 — Table S2 [file 41438_2019_213_MOESM2_ESM.xlsx]

## Sheet: Sheet1
		Table S2.The genes used in phylogenetic analysis
		Gene name	species	Accession No.	Reference
		SlGA3ox1	Solanum lycopersicum	AB010991	Serrani et al. 2007
		SlGA3ox2	Solanum lycopersicum	AB010992	Serrani et al. 2007
		VvGA3ox1	Vitis vinifera	KC898176	Giacomelli et al. 2013
		VvGA3ox2	Vitis vinifera	KC898175	Giacomelli et al. 2013
		VvGA3ox3	Vitis vinifera	KC898177	Giacomelli et al. 2013
		ATGA3OX1(GA4)	Arabidopsis thaliana	AT1G15550	Mitchum et al. 2006
		ATGA3OX2(GA4H)	Arabidopsis thaliana	AT1G80340	Mitchum et al. 2006
		ATGA3OX3	Arabidopsis thaliana	AT4G21690	Mitchum et al. 2006
		ATGA3OX4	Arabidopsis thaliana	AT1G80330	Mitchum et al. 2006
		GmGA3ox1	Glycine max	Glyma04g07520	Han and Zhu 2011
		GmGA3ox2	Glycine max	Glyma06g07630	Han and Zhu 2011
		GmGA3ox3	Glycine max	Glyma13g43850	Han and Zhu 2011
		GmGA3ox4	Glycine max	Glyma14g16060	Han and Zhu 2011
		GmGA3ox5	Glycine max	Glyma15g01500	Han and Zhu 2011
		GmGA3ox6	Glycine max	Glyma17g30800	Han and Zhu 2011
		ZmGA3ox1	Zea mays	AFS50160	Chen et al. 2014
		ZmGA3ox2	Zea mays	AFS50158	Chen et al. 2014
		OsGA3ox1	Oryza sativa	BAB62073	Itoh et al. 2001
		OsGA3ox2	Oryza sativa	BAB17075	Itoh et al. 2001
