# Supplementary material for: A point mutation resulting in a 13 bp deletion in the coding sequence of Cldf leads to a GA-deficient dwarf phenotype in watermelon
Source: Hortic Res. 2019 Dec 1;6:132. doi: 10.1038/s41438-019-0213-8 (PMC6885051; doi:10.1038/s41438-019-0213-8)
Supplement: Supplementary file 3 — Table S3 [file 41438_2019_213_MOESM3_ESM.xlsx]

## Sheet: Sheet1
		Table S3 Chromosomal distribution of reliable SNPs and indels in watermelon
			Chr1	Chr2	Chr3	Chr4	Chr5	Chr6	Chr7	Chr8	Chr9	Chr10	Chr11
		SNP	15633	15762	13234	14998	11158	12799	17271	11979	16868	11234	11958
		Indels	371	442	397	381	318	311	439	342	451	300	266
		Total	16004	16204	13631	15379	11476	13110	17710	12321	17319	11534	12224
