# Supplementary material for: A point mutation resulting in a 13 bp deletion in the coding sequence of Cldf leads to a GA-deficient dwarf phenotype in watermelon
Source: Hortic Res. 2019 Dec 1;6:132. doi: 10.1038/s41438-019-0213-8 (PMC6885051; doi:10.1038/s41438-019-0213-8)
Supplement: Supplementary file 4 — Table S4 [file 41438_2019_213_MOESM4_ESM.xlsx]

## Sheet: Sheet1
		Table S4 Detailed information of GA biosynthesis and signaling pathways related genes in Arabidopsis and watermelon
		Gene	Homologs in Arabidopsis	Gene ID	Homologs in Watermelon	E-value
		CPS	CPS1	At4g02780	Cla006048	0
		KAO	KAO1 KAO2	At1g05160 At2g32440	Cla021351	0
					Cla006992	0
					Cla016164	3.34664e-156
		GA20ox	AtGA20ox1	At4g25420	Cla002362	1.05722e-172
			AtGA20ox2	At5g51810	Cla006227	7.26435e-140
			AtGA20ox3	At5g07200	Cla008413	9.81218e-135
			AtGA20ox4	At1g60980	Cla013892	2.95152e-126
			AtGA20ox5	At1g44090	Cla006941	2.31567e-113
		GID1	AtGID1a	At3g05120	Cla011311 Cla014721	0 0
			AtGID1b	At3g63010
			AtGID1c	At5g27320
		DELLA	RGA	At2g01570	Cla003932	0
			GAI	At1g14920	Cla019759	0
			RGL1	At1g66350	Cla013228	0
			RGL2	At3g03450	Cla012302	1.20936e-156
			RGL3	At5g17490	Cla011849	5.32644e-97
