# Supplementary material for: A point mutation resulting in a 13 bp deletion in the coding sequence of Cldf leads to a GA-deficient dwarf phenotype in watermelon
Source: Hortic Res. 2019 Dec 1;6:132. doi: 10.1038/s41438-019-0213-8 (PMC6885051; doi:10.1038/s41438-019-0213-8)
Supplement: Supplementary file 5 — Table S5 [file 41438_2019_213_MOESM5_ESM.xlsx]

## Sheet: Sheet1
		Table S5 Detailed information of GA3ox homologs identified in cucurbit species
		Gene name	Species	Genotype	Location	Exon number	Description	Source
		Cla015407	C. lannatus	97103	Chr9:1856847..1858103(+)	2	Gibberellin 3-beta-hydroxylase (Fragment)	in this study
		Cla015408	C. lannatus	97103	Chr9:1825632..1827254(+)	2	Gibberellin 3-beta-hydroxylase (Fragment)	in this study
		Cla022285	C. lannatus	97103	Chr8:22256798..22258886(+)	2	Gibberellin 3-beta-hydroxylase (Fragment)	in this study
		Cla022286	C. lannatus	97103	Chr8:22265646..22267699(+)	2	Gibberellin 3-beta-hydroxylase (Fragment)	ClGA3ox1a
		CsaV3_7G032870	C. sativus	Chinese Long	chr7:20688063..20689463(-)	2	gibberellin 3-beta-dioxygenase 1-like	CsGA3ox1b
		CsaV3_7G032900	C. sativus	Chinese Long	chr7:20713927..20715207(-)	2	gibberellin 3-beta-dioxygenase 1-like	CsGA3ox3b
		CsaV3_7G032880	C. sativus	Chinese Long	chr7:20705253..20706866(-)	2	gibberellin 3-beta-dioxygenase 1-like	in this study
		CsaV3_7G032890	C. sativus	Chinese Long	chr7:20710123..20711954(-)	2	gibberellin 3-beta-dioxygenase 1-like	in this study
		CsaV3_2G031670	C. sativus	Chinese Long	chr2:20852419..20854482(+)	2	gibberellin 3-beta-dioxygenase 1-like	CsGA3ox2b
		CsaV3_2G031680	C. sativus	Chinese Long	chr2:20858143..20859992(+)	2	gibberellin 3-beta-dioxygenase 1-like	CsGA3ox4b
		MELO3C023378	C. melo	DHL92	chr01:34777271..34778731(-)	2	gibberellin 3-beta-dioxygenase 1-like	in this study
		MELO3C023375	C. melo	DHL92	chr01:34813832..34815725(-)	2	gibberellin 3-beta-dioxygenase 1-like	in this study
		MELO3C029255	C. melo	DHL92	chr01:34809658..34811438(-)	2	Gibberellin 3-beta hydroxylase	in this study
		MELO3C011218	C. melo	DHL92	chr03:27737177..27738931(-)	2	gibberellin 3-beta-dioxygenase 1-like	in this study
		MELO3C030311	C. melo	DHL92	chr03:27731470..27733107(-)	2	gibberellin 3-beta-dioxygenase 1-like	in this study
		CmaCh08G006320	C. maxima	Rimu	Cma_Chr08:3573502..3574908(+)	2	Gibberellin 3-beta hydroxylase	CmGA3ox3c
		CmaCh17G008310	C. maxima	Rimu	Cma_Chr17:6527065..6528927(+)	2	Gibberellin 3-beta-hydroxylase	CmGA3ox2c
		CmaCh05G006480	C. maxima	Rimu	Cma_Chr05:3289026..3290688(+)	2	Gibberellin 3 beta-hydroxylase family protein	CmGA3ox4c
		CmaCh12G003100	C. maxima	Rimu	Cma_Chr12:1581698..1584654(+)	3	Gibberellin 3-oxidase 1	in this study
		CmaCh05G006530	C. maxima	Rimu	Cma_Chr05:3325577..3326736(+)	2	Gibberellin 3 beta-hydroxylase family protein	in this study
		CmaCh05G006520	C. maxima	Rimu	Cma_Chr05:3320084..3321250(+)	2	Gibberellin 3 beta-hydroxylase family protein	in this study
		CmaCh05G006510	C. maxima	Rimu	Cma_Chr05:3304268..3307142(+)	4	Gibberellin 3 beta-hydroxylase family protein	in this study
		CmaCh05G006500	C. maxima	Rimu	Cma_Chr05:3297430..3298596(+)	2	Gibberellin 3 beta-hydroxylase family protein	CmGA3ox1c
		CmaCh05G006490	C. maxima	Rimu	Cma_Chr05:3293066..3294672(+)	3	Gibberellin 3 beta-hydroxylase family protein	in this study
		Lsi02G027550	L. siceraria	USVL1VR-Ls	chr02:33766399..33768094(-)	2	Gibberellin 3-beta-hydroxylase	in this study
		Lsi02G027560	L. siceraria	USVL2VR-Ls	chr02:33802265..33805308(-)	2	Gibberellin 3-beta-hydroxylase	in this study
		Lsi08G011550	L. siceraria	USVL3VR-Ls	chr08:20183732..20186303(+)	2	Gibberellin 3-beta-dioxygenase	in this study
		Lsi08G011560	L. siceraria	USVL4VR-Ls	chr08:20191916..20193713(+)	2	Gibberellin 3 beta-hydroxylase family protein	in this study
		a Kang, Hong-Gyu, et al. "Cloning of gibberellin 3β-hydroxylase cDNA and analysis of endogenous gibberellins in the developing seeds in watermelon." Plant and cell physiology 43.2 (2002): 152-158.
		b Lange, Maria João Pimenta, et al. "Functional characterization of gibberellin oxidases from cucumber, Cucumis sativus L." Phytochemistry 90 (2013): 62-69.
		c Pimenta Lange, Maria João, Nicole Knop, and Theo Lange. "Stamen-derived bioactive gibberellin is essential for male flower development of Cucurbita maxima L." Journal of experimental botany 63.7 (2012): 2681-2691.
